# Supplementary material for: Inkjet-Printed Phospholipid Bilayers on Titanium Oxide Surfaces: Towards Functional Membrane Biointerfaces
Source: Membranes (Basel). 2022 Mar 25;12(4):361. doi: 10.3390/membranes12040361 (PMC9030265; doi:10.3390/membranes12040361)
Supplement: Supplementary file 1 [file membranes-12-00361-s001.zip]

Archive with 1 entries (1 files):
- membranes-1649887-supplementary.pdf
